# Supplementary material for: Tumor-penetrating therapy for β5 integrin-rich pancreas cancer
Source: Nat Commun. 2021 Mar 9;12:1541. doi: 10.1038/s41467-021-21858-1 (PMC7943581; doi:10.1038/s41467-021-21858-1)
Supplement: Supplementary file 4 — Source Data [file 41467_2021_21858_MOESM4_ESM.xlsx]

## Sheet: Fig 1
%FAP overlap with FAM-iRGD			Fig 1F			% duct filled with FAM-iRGD			Fig 1G
	15 min	30 min					15 min	30 min
1	7.33	33.02				1	20.83	52.27
2	20.11	51.7				2	8	66.67
3	16.6	44.32				3	28.95	83.64

## Sheet: Fig 2
Uptake CAFs	% uptake AgNP	% uptake iRGD-AgNP		Fig 2A					Fig 2D	% Expression	NS	siITGβ5-1	siITGβ5-2	siNRP-1
Exp1	0.98	19.2								% αvβ5	100	5.28685	3.49147	101.74
Exp2	1.02	28.7								% NRP-1	100	112.98	105.21	1.59
Exp3	0.887	28.8
Exp4	1.13	14.7
Blocking exp					Fig 2B				Fig 2E	siRNA
%uptake fold over IgG		avb3/MIgG	avb5/MIgG	NRP1/RIgG						% iRGD-AgNP uptake	NS	sib5-1	sib5-2	siNRP1
Exp1		1.06767	0.112782	0.974684						Exp1	6.47	2.84	1.78	6.94
Exp2		0.914541	0.0654337	0.867089						Exp2	10.5	0.87	1.2	12.4
Exp3		1.04334	0.41252	1						Exp3	9.28	1.43	1.32	7.88
Exp4		1.05323	0.115209	0.911392						Exp4	11.6	2.82	2.15
Exp5		0.952381	0.385034							Exp5	8.05	2.04	1.58

## Sheet: Fig 3
%AgNP uptake		iRGD AgNP		%AgNP uptake		iRGD AgNP		Fig 3B
PC3 ALONE	Exp1	0.799		CAF ALONE	Exp1	69.6
	Exp2	13.3			Exp2	42.3
	Exp3	2.14			Exp3	30.8
	Exp4	2.22			Exp4	45.3
	Exp5	2.56			Exp5	39.8
	Exp6	1.84
uptake		iRGD AgNP		uptake		iRGD AgNP
PC3 MIX	Exp1	22.7		CAF MIX	Exp1	28.5
	Exp2	34.7			Exp2	22.8
	Exp3	47.2			Exp3	7.15
	Exp4	26.6			Exp4	17.3
	Exp5	27.1			Exp5	33.8
havb5		MFI alone	MFI mix				havb5		MFI alone	MFI mix	Fig 3 C
PC3	Exp1	987	4385				CAF	Exp1	3940	1067
	Exp2	609	3377					Exp2	7363	2263
	Exp3	1130	6386					Exp3	4901	3735
	Exp4	932	4681					Exp4	4406	3430
	Exp5	369	1822					Exp5	7477	4406
	Exp6	749.2	4192
havb3		MFI alone	MFI mix				havb3		MFI alone	MFI mix
PC3	Exp1	235	433				CAF	Exp1	2211	4750
	Exp2	103	292					Exp2	5097	8527
	Exp3	114	349					Exp3	3013	5861
	Exp4	85	244					Exp4	2819	4771
	Exp5	6.9	117					Exp5	2623	5456
	Exp6	61.2	162.9
NRP1		MFI alone	MFI mix				NRP1		MFI alone	MFI mix
PC3	Exp1	41188	37904				CAF	Exp1	689	240
	Exp2	2524	3953					Exp2	9969	222
	Exp3	43041	40549					Exp3	10966	5873
	Exp4	17304	14510					Exp4	6441	1952
	Exp5	3528	3941					Exp5	7389	3683
	Exp6	12391	15114

## Sheet: Fig 4
havb5 PC3		NM	hPCF1424 CM	mPCFAA0779 CM	MIA PaCa2 CM	Fig 4A			Fig 4C
Fold change over NM	Exp1	1.17761	4.43713	3.76792	0.84918
	Exp2	1.36177	5.13105	3.76792	0.734338				%iRGD-AgNP uptake		iRGD AgNP		%iRGD-AgNP uptake		iRGD AgNP
	Exp3	1.48924	5.61134	3.76792	0.671484				PC3 NM	Exp1	0.29		LM-P NM	Exp1	2.3
	Exp4	1.11292	4.19338	3.76792	0.898541					Exp2	3.35			Exp2	1.4
	Exp5	0.596041	2.24584	3.76792						Exp3	0.3			Exp3	2.73
	Exp6	0.559927	2.10976	3.76792						Exp4	0.45
	Exp7	0.615603	2.31954	3.76792						Exp5	0.99
	Exp8	1.03994	3.91843							Exp6	0.315
	Exp9	1.04696	3.94485
									%iRGD-AgNP uptake		iRGD AgNP		%iRGD-AgNP uptake		iRGD AgNP
									PC3 CM	Exp1	23.69		LM-P CM	Exp1	9.3
										Exp2	49.35			Exp2	12.3
				Fig 4D						Exp3	29.24			Exp3	17.96
Fold change	av	b5	actin							Exp4	31.41
Exp1	4.93597	6.33495	0.816014							Exp5	36.17
Exp2	5.70248	5.56282	1.09818							Exp6	33.69
Exp 3	4.72098	6.49002	1.1157
Fig 4E								Fig 4F
avb5 MFI	NM	NM+TGFb+DMSO	NM+TGFb+LY	CAFCM	CAFCM+DMSO	CAFCM+LY		NRP1 MFI	NM	NM+TGFb+DMSO	NM+TGFb+LY	CAFCM	CAFCM+DMSO	CAFCM+LY
Exp1	4113	7502	4584	9934		4907		Exp1	10795	12904	11021	4311	4342	4550
Exp2	3518	9515	3278	7408	7675	3245		Exp2	4877	3924	3760	2667	2337	2287
Exp3	2242	6238	2186	6867	6176	2633		Exp3	7150	4995	6318	3421	2555	2840
Exp4	2407	5783	2450	6943	5930	2959

## Sheet: Fig 5
		Fig 5B	Radiant Eff	WT	ROI IVIS		KO	ROI IVIS			Fig 5B	Area of Tumor Spread	WT	Area		KO	Area
		Left	Tumor Burden	1	12600000000		1	3900000000			Right	Metastasis	1	1548		1	219
				2	17500000000		2	5450000000					2	2176		2	707
				3	10030000000		3	5046000000					3	2467		3	420
	Fig 5C		Left				Right
	iRGD homing		Mean FAM	WT	D3 b5KO		%Area FAM	WT	D3 b5KO
			1	50.486	13.867		1	83.4467	40.2903
			2	84.268	34.7458		2	86.991	64.8905
			3	60.8483	16.5446		3	83.6717	52.2728
			4	33.8967			4	74.373
	Survival WT vs b5KOD3				Fig 5E
		Days	WT	B5KO D3
		17	1
		17	1
		19	1
		19	1
		22	1
		17	1
		15	1
		43		1
		43		1
		39		1
	Survival WT vs b5KOD3 and b5KOG5					Fig 5F
		Days	WT	b5KOD3	b5KOG5
		17	1
		17	1
		19	1
		19	1
		22	1
		17	1
		15	1
		22	1
		22	1
		30			1
		30			1
		26			1
		42			1
		48		1
		22		1
		22		1
		43		1
		43		1
		39		1

## Sheet: Fig 6
Wildtype	Standardized % Dextran		Fig 6A		Mets	Lung-iRGD/Gem	Lung-Gem	Liver-iRGD/Gem	Liver-Gem	Fig 6C
1	65.3607					9	2	3	11
2	101.697					0	8	14	3
3	94.1591					1	11	6	159
4	106.076					3	4	3	1
5	132.707					2	10	2	21
						4	3	28	5
Knock Out	Standardized % Dextran					0	18	1	0
1	0						16		10
2	10.4721
3	34.7567
Fig.6 B: iRGD+Gem v. Gem Survival Raw Data			Fig 6B
									Fig 6D
Days	iRGD/Gem	Gem				Tumor Weight		Tumor Weight
21	1				Animal ID	iRGD/Gem/Abx	Animal ID	Gem/Abx
66.5	1				222	0.435	267	0.72
84	1				310	0.584	407	1.1
136.5	1				308	0.398	428	0.321
287	1				427	0.684	303	0.436
56	1				398	0.222	587	0.72
63	1				616	0.751	527	0.731
49	1				631	0.275	655	0.823
70	1				682	0.715	608	1.36
24.5	1				846	0.382	618	0.734
238	1				847	0.799	678	0.471
217	1				868	0.871	856	0.898
189	1				300	0.543	887	1.54
238	1				505	0.422	888	0.77
84	1				487	0.576
189	1
28		1
28		1
42		1
56		1
84		1
105		1
136.5		1
56		1
168		1
63		1
35		1
49		1
98		1
143.5		1
80.5		1
28		1
133		1
175		1

## Sheet: Fig S5
fig S5A	avb5 MFI	Monolayer	Spheroid						Fig S5B	hPC1356	Spheroids	Spheroids	Monolayer
	Exp1	394	1263							% iRGD-AgNPUptake	NM	CM	NM
	Exp2	190	1412							Exp1	23.1	22.9	2.68
	Exp3	203	1167							Exp2	7.81	14.22	1.02
										Exp3	12.21	12.12	1.07

## Sheet: Fig S7
Fold increase over NM	hITGαv	hITGβ5	hactin	mITGαv	mITGβ5	mactin
PC3 NM	1	1	1	0	0	0		0 means no amplification by QPCR
PC3 hPCF1424 CM	4.72098	6.49002	1.1157	0	0	0
PC3 mPCFAA0779 CM	2.76177	4.40878	0.528255	0	0	0
Fold increase over NM	hITGαv	hITGβ5	hactin	mITGαv	mITGβ5	mactin
LM-P NM	0	0	0	1	1	1
LM-P hPCF1424 CM	0	0	0	1.24265	1.39469	0.779409
LM-P mPCFAA0779 CM	0	0	0	0.9002	1.28695	0.90333

## Sheet: Fig S9
TGF-b vs cyclo QPCR	1356 NM	1356 CM	CAFs	Fig S9A		Fig S9B	Fold increase over NM	PANC-1	NM	CAF CM		hPC1356	NM	CAF CM
Relative Values	2.78	12.47	9.34					ITGαv	1	4.76		ITGαv	1	3.34
	2.44	14.41	1.87					ITGβ5	1	4.17		ITGβ5	1	2.74
	2.33	4.43	3.05					ZEB1	1	4.59		ZEB1	1	3
	3.06	5.31	2.87					TGFβ	1	2.2		TGFβ	1	5.9
	1.99	6.08	3.76
	3.5	5.54	8.98

## Sheet: Fig S11
Mean FAM	WT	D3 b5KO		%Area FAM	WT	D3 b5KO	Fig S11A
1	64.042	41.4643		1	93.6237	63.8567
2	64.6443	40.6737		2	89.912	71.712
3	60.843	26.7527		3	83.67	69.593
	Exp1=Tumor size WT>b5KO						Exp2=Tumor size WT=b5KO					Fig S11B
CD31 Exp1			CD31 Exp1			CD31 Exp2			CD31 Exp2
WT	%Area CD31		KO	%Area CD31		WT	%Area CD31		KO	%Area CD31
1	14.3973		1	6.86		1	8.82975		1	27.788
2	6.197		2	5.08		2	12.9508		2	10.2003
3	4.46533		3	6.8596		3	21.049		3	17.1735
		Exp1=Tumor size WT>b5KO					Exp2=Tumor size WT=b5KO					Fig S11C
Exp1 WT	%Area ERTR7		Exp1 KO	%Area ERTR7		Exp2 WT	%Area ERTR7		Exp2 KO	%Area ERTR7
1	25.0217		1	26.5005		1	30.589		1	36.751
2	45.202		2	25.406		2	22.0617		2	25.275
3	30.589		3	41.0953		3	40.3167		3	19.2987

[truncated: 3 more sheets: Fig S14, Fig S15, Fig S16]
